# Supplementary material for: The leaf-air temperature difference reflects the variation in water status and photosynthesis of sorghum under waterlogged conditions
Source: PLoS One. 2019 Jul 11;14(7):e0219209. doi: 10.1371/journal.pone.0219209 (PMC6624001; doi:10.1371/journal.pone.0219209)
Supplement: S1 Table — The table matched to Fig 1. (XLS) [file pone.0219209.s003.xls]

## Sheet: Sheet1
Plant height (cm)	Cultivars	Treatments	n1	n2	n3	Mean value	SD	Significantly different at P =0.05 level
	JN01	CK	101.2	96.86	98.67	98.91	2.18	a
	JN01	WL	76.89	85.21	86.35	82.82	5.16	b
	JZ31	CK	106.25	104.22	101.31	103.93	2.48	a
	JZ31	WL	73.11	72.25	71.57	72.31	0.77	c
Shoot DM(g)	Cultivars	Treatments	n1	n2	n3	Mean value	SD	significantly different at P =0.05 level
	JN01	CK	32.69	28.86	31.01	30.85	1.92	a
	JN01	WL	14.28	26.32	27.31	22.63	7.26	bc
	JZ31	CK	29.63	26.67	23.6	26.63	3.01	ab
	JZ31	WL	15.75	16.05	15.8	15.87	0.16	c
Root DM(g)	Cultivars	Treatments	n1	n2	n3	Mean value	SD	significantly different at P =0.05 level
	JN01	CK	14.57	13.96	14.19	14.24	0.31	a
	JN01	WL	3.98	7.11	6.9	6	1.75	c
	JZ31	CK	10.44	10.03	9.07	9.85	0.71	b
	JZ31	WL	3.06	2.91	2.86	2.94	0.11	d
The ratio of R/S	Cultivars	Treatments	n1	n2	n3	Mean value	SD	significantly different at P =0.05 level
	JN01	CK	0.45	0.48	0.46	0.46	0.02	a
	JN01	WL	0.28	0.27	0.25	0.27	0.01	c
	JZ31	CK	0.35	0.38	0.38	0.37	0.02	b
	JZ31	WL	0.19	0.18	0.18	0.19	0.01	d
