# Supplementary material for: The leaf-air temperature difference reflects the variation in water status and photosynthesis of sorghum under waterlogged conditions
Source: PLoS One. 2019 Jul 11;14(7):e0219209. doi: 10.1371/journal.pone.0219209 (PMC6624001; doi:10.1371/journal.pone.0219209)
Supplement: S2 Table — The table matched to Table 1. (XLS) [file pone.0219209.s004.xls]

## Sheet: Sheet1
FWC（%）	Cultivars	Treatments	n1	n2	n3	n4	n5	Mean value	SD	Significantly different at P=0.05 level
	JN01	CK	32.22	32.22	28.96	29.25	33.01	31.13	1.88	a
	JN01	WL	29.16	27.88	25.73	25.88	28.96	27.52	1.64	ab
	JZ31	CK	28.96	27.88	32.93	33.31	27.17	30.05	2.88	a
	JZ31	WL	21.48	21.85	26.77	25.73	25.73	24.31	2.46	b
BWC（%）	Cultivars	Treatments	n1	n2	n3	n4	n5	Mean value	SD	Significantly different at P=0.05 level
	JN01	CK	45.75	45.93	48.82	47.85	48.86	47.38	1.45	b
	JN01	WL	50.14	50.06	48.73	48.78	48.41	49.22	0.81	ab
	JZ31	CK	50.21	50.33	47.46	47.55	49.14	48.94	1.39	ab
	JZ31	WL	51.39	51.39	50.57	50.59	51.02	50.99	0.41	a
FWC/BWC	Cultivars	Treatments	n1	n2	n3	n4	n5	Mean value	SD	Significantly different at P=0.05 level
	JN01	CK	0.7	0.7	0.59	0.61	0.68	0.66	0.05	a
	JN01	WL	0.58	0.56	0.53	0.53	0.6	0.56	0.03	ab
	JZ31	CK	0.58	0.55	0.69	0.7	0.55	0.62	0.08	a
	JZ31	WL	0.42	0.43	0.53	0.51	0.5	0.48	0.05	b
RWC(%)	Cultivars	Treatments	n1	n2	n3	n4	n5	Mean value	SD	Significantly different at P=0.05 level
	JN01	CK	98.1	97.89	97.21	98.21	97.15	97.71	0.5	a
	JN01	WL	95.51	94.75	94.76	95.51	95.09	95.13	0.38	b
	JZ31	CK	98.13	97.75	97.93	98.12	97.75	97.94	0.19	a
	JZ31	WL	89.04	89.23	91.42	91.83	91.13	90.53	1.3	c
WSD(%)	Cultivars	Treatments	n1	n2	n3	n4	n5	Mean value	SD	Significantly different at P=0.05 level
	JN01	CK	1.9	2.11	2.79	1.79	2.85	2.29	0.5	c
	JN01	WL	4.49	5.25	5.24	4.49	4.91	4.87	0.38	b
	JZ31	CK	1.87	2.25	2.07	1.88	2.25	2.06	0.19	c
	JZ31	WL	10.96	10.77	8.58	8.17	8.87	9.47	1.3	a
