# Supplementary material for: The leaf-air temperature difference reflects the variation in water status and photosynthesis of sorghum under waterlogged conditions
Source: PLoS One. 2019 Jul 11;14(7):e0219209. doi: 10.1371/journal.pone.0219209 (PMC6624001; doi:10.1371/journal.pone.0219209)
Supplement: S3 Table — The table matched to Table 2. (XLS) [file pone.0219209.s005.xls]

## Sheet: Sheet1
Leaf thickness (μm)	Cultivars	Treatments	n1	n2	n3	n4	n5	n6	n7	n8	n9	n10	Mean value	SD	Significantly different at P=0.05 level
	JN01	CK	190.05	187.51	194.46	189.04	198.05	183.06	184.48	193.47	184.05	183.41	188.76	5.23	a
	JN01	WL	182.53	181.87	182.86	176.83	181.64	175.62	178.65	182.23	176.25	174.56	179.24	3.32	b
	JZ31	CK	180.87	181.52	182.3	176.83	164.35	166.82	167.43	180.95	168.17	176.38	174.56	7.1	b
	JZ31	WL	149.03	148.16	155.93	156.35	151.64	148.35	156.22	155.27	149.01	151.42	152.14	3.48	c
Upper epidermal cells (μm)	Cultivars	Treatments	n1	n2	n3	n4	n5	n6	n7	n8	n9	n10	Mean value	SD	Significantly different at P=0.05 level
	JN01	CK	28.49	32.31	36.8	31.85	35.69	29.48	32.35	36.16	30.12	38.17	33.14	3.36	a
	JN01	WL	29.49	26.21	33.03	32.2	29.98	27.31	29.34	32.53	27.81	33.81	30.17	2.62	a
	JZ31	CK	25.74	34.57	38.58	36.34	32.61	29.14	36.39	37.76	29.96	37.48	33.86	4.33	a
	JZ31	WL	20.86	23.42	23.15	18.65	22.58	19.53	20.83	22.83	19.85	21.67	21.34	1.66	b
Lower epidermal cells (μm)	Cultivars	Treatments	n1	n2	n3	n4	n5	n6	n7	n8	n9	n10	Mean value	SD	Significantly different at P=0.05 level
	JN01	CK	23.41	21.08	23.72	23.48	22.96	20.34	19.57	23.43	20.64	21.67	22.03	1.55	a
	JN01	WL	21.63	24.93	24.07	22.95	22.68	20.27	20.61	23.74	20.6	20.21	22.17	1.74	a
	JZ31	CK	18.68	19.87	22.47	18.86	19.58	18.37	22.96	22.11	18.73	22.59	20.42	1.88	a
	JZ31	WL	18.65	18.56	22.67	22.61	21.63	18.63	22.52	22.32	18.99	19.92	20.65	1.85	a
Mesophyll cells (μm)	Cultivars	Treatments	n1	n2	n3	n4	n5	n6	n7	n8	n9	n10	Mean value	SD	Significantly different at P=0.05 level
	JN01	CK	122.22	131.74	131.46	126.75	130.85	122.94	123.19	130.72	123.68	128.47	127.2	3.91	a
	JN01	WL	121.22	123.24	128.54	129.45	115.21	117.86	126.82	127.61	118.79	123.24	123.2	4.9	a
	JZ31	CK	126.29	131.05	130.4	124.69	112.31	116.9	124.16	129.22	118.08	123.39	123.65	6.19	a
	JZ31	WL	101.95	106.02	109.33	105.02	99.92	95.47	91.52	108.12	96.68	109.99	102.4	6.36	b
Kranz area (μm2)	Cultivars	Treatments	n1	n2	n3	n4	n5	n6	n7	n8	n9	n10	Mean value	SD	Significantly different at P=0.05 level
	JN01	CK	5346.55	5846.16	5735.77	5552.09	4816.01	4932.61	5415.42	5665.69	5002.59	5028.01	5334.09	368.33	a
	JN01	WL	4723.91	4527.08	5555.68	4847.47	5753.51	4557.04	5070.99	5468.76	4644.07	5415.58	5056.41	458.05	a
	JZ31	CK	5212.98	4324.18	5768.58	5760.94	4399.56	4014.08	3874.04	5615.97	4166.99	5775.97	4891.33	804.82	a
	JZ31	WL	4060.55	3963.03	4727.59	3903.46	5137.91	3477.65	4159.61	4618.38	3586.26	3390.23	4102.47	573.23	b
Xylem vessel number	Cultivars	Treatments	n1	n2	n3	n4	n5	n6	n7	n8	n9	n10	Mean value	SD	Significantly different at P=0.05 level
	JN01	CK	2	3	4	3.7	3	2	3	4	3	4	3.17	0.75	a
	JN01	WL	3	3	3	2	2	2	2.7	3	3	3	2.67	0.52	a
	JZ31	CK	2	2	4	4.7	3	2	5	4	2	3	3.17	1.17	a
	JZ31	WL	2	3	3	2	3	1	1	3	2.3	3	2.33	0.82	a
Xylem vessel area (μm2)	Cultivars	Treatments	n1	n2	n3	n4	n5	n6	n7	n8	n9	n10	Mean value	SD	Significantly different at P=0.05 level
	JN01	CK	312.34	338.9	404.75	413.49	375.03	326.83	386.81	397.96	333.62	368.18	365.79	35.74	a
	JN01	WL	330.94	402.52	394.61	334.23	385.77	330.85	348.45	389.06	336.41	374.49	362.73	29.25	a
	JZ31	CK	317.19	333.72	337.84	314.56	302.76	299.06	298.08	334.46	302.44	344.37	318.45	17.79	b
	JZ31	WL	222.67	205.54	245.76	214.11	247.92	140.74	146.65	236.6	149.9	122.58	193.25	48.17	c
