# Supplementary material for: The leaf-air temperature difference reflects the variation in water status and photosynthesis of sorghum under waterlogged conditions
Source: PLoS One. 2019 Jul 11;14(7):e0219209. doi: 10.1371/journal.pone.0219209 (PMC6624001; doi:10.1371/journal.pone.0219209)
Supplement: S4 Table — The table matched to Fig 2. (XLS) [file pone.0219209.s006.xls]

## Sheet: Sheet1
Specific leaf weight (g/m2)	Cultivars	Treatments	n1	n2	n3	Mean value	SD	Significantly different at P =0.05 level
	JN01	CK	52.1	49	49.89	50.33	1.6	a
	JN01	WL	50.83	49.45	51.69	50.66	1.13	a
	JZ31	CK	47.49	45.64	51.17	48.1	2.82	a
	JZ31	WL	33.62	42.42	42.8	39.61	5.19	b
