# Supplementary material for: The leaf-air temperature difference reflects the variation in water status and photosynthesis of sorghum under waterlogged conditions
Source: PLoS One. 2019 Jul 11;14(7):e0219209. doi: 10.1371/journal.pone.0219209 (PMC6624001; doi:10.1371/journal.pone.0219209)
Supplement: S5 Table — The table matched to Fig 3. (XLS) [file pone.0219209.s007.xls]

## Sheet: Sheet1
Root volume (cm3)	Cultivars	Treatments	n1	n2	n3	Mean value	SD	Significantly different at P =0.05 level
	JN01	CK	184	180	164	176	10.58	a
	JN01	WL	83	93	102	92.67	9.5	b
	JZ31	CK	168	172	159	166.33	6.66	a
	JZ31	WL	45	55	61	53.67	8.08	c
