# Supplementary material for: The leaf-air temperature difference reflects the variation in water status and photosynthesis of sorghum under waterlogged conditions
Source: PLoS One. 2019 Jul 11;14(7):e0219209. doi: 10.1371/journal.pone.0219209 (PMC6624001; doi:10.1371/journal.pone.0219209)
Supplement: S6 Table — The table matched to Fig 4. (XLS) [file pone.0219209.s008.xls]

## Sheet: Sheet1
Xylem exudation rate (g/h)	Cultivars	Treatments	n1	n2	n3	Mean value	SD	Significantly different at P =0.05 level
	JN01	CK	2.87	2.7	2.99	2.85	0.14	a
	JN01	WL	1.1	0.97	1.24	1.1	0.14	b
	JZ31	CK	2.75	3.11	2.76	2.87	0.21	a
	JZ31	WL	0.54	0.4	0.38	0.44	0.09	c
