# Supplementary material for: The leaf-air temperature difference reflects the variation in water status and photosynthesis of sorghum under waterlogged conditions
Source: PLoS One. 2019 Jul 11;14(7):e0219209. doi: 10.1371/journal.pone.0219209 (PMC6624001; doi:10.1371/journal.pone.0219209)
Supplement: S7 Table — The table matched to Table 3. (XLS) [file pone.0219209.s009.xls]

## Sheet: Sheet1
Pn (μmol·m-2·s-1)	Cultivars	Treatments	n1	n2	n3	n4	n5	Mean value	SD	Significantly different at P =0.05 level
	JN01	CK	36.79	35.3	34.7	33.88	38.88	35.91	1.97	a
	JN01	WL	23.86	22.39	23.91	25.15	24.71	24	1.06	b
	JZ31	CK	34.56	31.83	35.87	37.38	32.57	34.44	2.29	a
	JZ31	WL	15.58	17.35	16.28	16.83	16.79	16.56	0.67	c
Tr (mmol·m-2·s-1)	Cultivars	Treatments	n1	n2	n3	n4	n5	Mean value	SD	Significantly different at P =0.05 level
	JN01	CK	6.71	6.99	6.92	6.55	6.76	6.79	0.18	a
	JN01	WL	5.36	5.06	5.5	5.63	5.62	5.44	0.23	b
	JZ31	CK	6.23	6.59	6.44	6.82	6.74	6.56	0.24	a
	JZ31	WL	3.87	4.17	4.03	4.16	4.16	4.08	0.13	c
Gs (mmol·m-2·s-1)	Cultivars	Treatments	n1	n2	n3	n4	n5	Mean value	SD	Significantly different at P =0.05 level
	JN01	CK	0.3	0.3	0.3	0.27	0.3	0.29	0.01	a
	JN01	WL	0.18	0.18	0.19	0.2	0.2	0.19	0.01	b
	JZ31	CK	0.27	0.29	0.31	0.34	0.28	0.3	0.03	a
	JZ31	WL	0.13	0.14	0.14	0.14	0.14	0.14	0.01	c
Ci (μmol·m-2·s-1)	Cultivars	Treatments	n1	n2	n3	n4	n5	Mean value	SD	Significantly different at P =0.05 level
	JN01	CK	216.49	221.8	225.8	215.26	200.9	216.05	9.47	c
	JN01	WL	231.49	241.49	229.86	239.92	239.81	236.51	5.4	b
	JZ31	CK	225.84	223.93	225.08	223.07	235.72	226.73	5.14	bc
	JZ31	WL	265.39	254.94	276.13	271.63	280.65	269.75	10.02	a
WUE	Cultivars	Treatments	n1	n2	n3	n4	n5	Mean value	SD	Significantly different at P =0.05 level
	JN01	CK	5.49	5.05	5.01	5.18	5.75	5.29	0.32	a
	JN01	WL	4.45	4.42	4.35	4.47	4.39	4.42	0.05	b
	JZ31	CK	5.55	4.83	5.57	5.48	4.83	5.25	0.39	a
	JZ31	WL	4.03	4.16	4.04	4.05	4.03	4.06	0.06	c
