# Supplementary material for: The leaf-air temperature difference reflects the variation in water status and photosynthesis of sorghum under waterlogged conditions
Source: PLoS One. 2019 Jul 11;14(7):e0219209. doi: 10.1371/journal.pone.0219209 (PMC6624001; doi:10.1371/journal.pone.0219209)
Supplement: S8 Table — The table matched to Fig 5. (XLS) [file pone.0219209.s010.xls]

## Sheet: Sheet1
Tair	Cultivars	Treatments	n1	n2	n3	n4	n5	n6	n7	n8	n9	Mean value	SD
	JN01	CK	29.3	29.3	29.3	29.3	29.3	29.3	29.3	29.3	29.3	29.3	0
	JN01	WL	29.4	29.4	29.4	29.5	29.5	29.5	29.5	29.5	29.5	29.46	0.05
	JZ31	CK	29.7	29.7	29.7	29.8	29.8	29.8	29.8	29.8	29.8	29.76	0.05
	JZ31	WL	29.8	29.8	29.8	29.9	29.9	29.9	29.9	29.9	29.9	29.88	0.04
Tleaf	Cultivars	Treatments	n1	n2	n3	n4	n5	n6	n7	n8	n9	Mean value	SD
	JN01	CK	28	28.3	27.5	28.6	27.7	26.8	27.3	27.9	29	27.9	0.67
	JN01	WL	30.5	29.7	30.7	31.7	30.6	30.6	30.7	30.6	29.1	30.46	0.7
	JZ31	CK	28.5	27.7	28.8	26.7	27.6	27.8	27.2	28.5	27.1	27.76	0.73
	JZ31	WL	37.4	36.7	34	35.6	35.2	33.4	33.8	35.1	35.4	35.19	1.31
△T	Cultivars	Treatments	n1	n2	n3	n4	n5	n6	n7	n8	n9	Mean value	SD	Significantly different at P=0.05 level
	JN01	CK	-1.3	-1	-1.8	-0.7	-1.6	-2.5	-2	-1.4	-0.3	-1.4	0.67	c
	JN01	WL	1.1	0.3	1.3	2.2	1.1	1.1	1.2	1.1	-0.4	1	0.71	b
	JZ31	CK	-1.2	-2	-0.9	-3.1	-2.2	-2	-2.6	-1.3	-2.7	-2	0.74	c
	JZ31	WL	7.6	6.9	4.2	5.7	5.3	3.5	3.9	5.2	5.5	5.31	1.34	a
