# Supplementary material for: The leaf-air temperature difference reflects the variation in water status and photosynthesis of sorghum under waterlogged conditions
Source: PLoS One. 2019 Jul 11;14(7):e0219209. doi: 10.1371/journal.pone.0219209 (PMC6624001; doi:10.1371/journal.pone.0219209)
Supplement: S9 Table — The table matched to Fig 6. (XLS) [file pone.0219209.s011.xls]

## Sheet: Sheet1
		△T	RWC	Pn	Tr
JN01	CK	-1.3	0.981	36.79	6.71
	CK	-1	0.9715	35.3	6.99
	CK	-1.8	0.9789	34.7	6.92
	CK	-0.7	0.982	33.88	6.55
	CK	-1.6	0.9691	38.88	6.76
JZ31	CK	-1.2	0.9813	34.56	6.23
	CK	-2	0.9775	31.83	6.59
	CK	-0.9	0.9793	35.87	6.44
	CK	-3.1	0.9822	37.38	6.82
	CK	-2.2	0.9695	32.57	6.74
JN01	WL	1.1	0.9552	23.86	5.36
	WL	0.3	0.9509	22.39	5.06
	WL	1.3	0.9476	23.91	5.5
	WL	2.2	0.9561	25.15	5.63
	WL	1.1	0.9382	24.71	5.62
JZ31	WL	7.6	0.8904	15.58	3.87
	WL	6.9	0.9113	17.35	4.17
	WL	4.2	0.9142	16.28	4.03
	WL	5.7	0.8913	16.83	4.16
	WL	5.3	0.9051	16.79	4.16
